# Supplementary material for: PERK signaling promotes mitochondrial elongation by remodeling membrane phosphatidic acid
Source: EMBO J. 2023 Jun 12;42(15):e113908. doi: 10.15252/embj.2023113908 (PMC10390871; doi:10.15252/embj.2023113908)
Supplement: Supplementary file 2 — Source Data for Expanded View [file EMBJ-42-e113908-s004.zip]

Archive with 14 entries (13 files):
- Source Data (Whole Gels)/Figure EV1.pdf
- Source Data (Whole Gels)/Figure EV2.pdf
- Source Data (Whole Gels)/Figure EV3.pdf
- Source Data (Whole Gels)/Figure EV4.pdf
- Source Data (Whole Gels)/Figure EV5.pdf
- Source Data (Whole Gels)/
- __MACOSX/._Source Data (Whole Gels)
- __MACOSX/Source Data (Whole Gels)/._Figure 3.pdf
- __MACOSX/Source Data (Whole Gels)/._Figure 4.pdf
- __MACOSX/Source Data (Whole Gels)/._Figure EV1.pdf
- __MACOSX/Source Data (Whole Gels)/._Figure EV2.pdf
- __MACOSX/Source Data (Whole Gels)/._Figure EV3.pdf
- __MACOSX/Source Data (Whole Gels)/._Figure EV4.pdf
- __MACOSX/Source Data (Whole Gels)/._Figure EV5.pdf
